# Supplementary material for: Betulin Alleviates the Inflammatory Response in Mouse Chondrocytes and Ameliorates Osteoarthritis via AKT/Nrf2/HO-1/NF-κB Axis
Source: Front Pharmacol. 2021 Oct 13;12:754038. doi: 10.3389/fphar.2021.754038 (PMC8548689; doi:10.3389/fphar.2021.754038)
Supplement: Supplementary file 1 [file DataSheet1.zip]

Archive with 138 entries (106 files):
- figure1/
- figure1/fig1-D cell viability/
- figure1/fig1-D cell viability/control.jpg
- figure1/fig1-D cell viability/IL-1β+betulin100μM.jpg
- figure1/fig1-D cell viability/IL-1β+betulin25μM.jpg
- figure1/fig1-D cell viability/IL-1β+betulin50μM.jpg
- figure1/fig1-D cell viability/IL-1β.jpg
- figure1/figure1.xlsx
- figure2/
- figure2/fig2-A western bolt/
- figure2/fig2-A western bolt/cox-2.jpg
- figure2/fig2-A western bolt/GAPDH.png
- figure2/fig2-A western bolt/INOS.png
- figure2/figure2.xlsx
- figure3/
- figure3/figure3.xlsx
- figure3/Immunofluorescence/
- figure3/Immunofluorescence/Fig3-C   Coll II/
- figure3/Immunofluorescence/Fig3-C   Coll II/Betulin+IL-1β +dapi.png
- figure3/Immunofluorescence/Fig3-C   Coll II/Betulin+IL-1β +merge.jpg
- figure3/Immunofluorescence/Fig3-C   Coll II/Betulin+IL-1β-coll.png
- figure3/Immunofluorescence/Fig3-C   Coll II/control-coll.jpg
- figure3/Immunofluorescence/Fig3-C   Coll II/control-dapi.jpg
- figure3/Immunofluorescence/Fig3-C   Coll II/control-merge.jpg
- figure3/Immunofluorescence/Fig3-C   Coll II/IL-1β-coll.jpg
- figure3/Immunofluorescence/Fig3-C   Coll II/IL-1β-dapi.jpg
- figure3/Immunofluorescence/Fig3-C   Coll II/IL-1β-merge.jpg
- figure3/Immunofluorescence/Fig3-E    MMP-13/
- figure3/Immunofluorescence/Fig3-E    MMP-13/Betulin+IL-1β-DAPI.png
- figure3/Immunofluorescence/Fig3-E    MMP-13/Betulin+IL-1β-Merge.jpg
- figure3/Immunofluorescence/Fig3-E    MMP-13/Betulin+IL-1β-MMP13.png
- figure3/Immunofluorescence/Fig3-E    MMP-13/control-DAPI.png
- figure3/Immunofluorescence/Fig3-E    MMP-13/control-Merge.jpg
- figure3/Immunofluorescence/Fig3-E    MMP-13/control-MMP-13.png
- figure3/Immunofluorescence/Fig3-E    MMP-13/IL-1β -DAPI.png
- figure3/Immunofluorescence/Fig3-E    MMP-13/IL-1β -MMP-13.jpg
- figure3/Immunofluorescence/Fig3-E    MMP-13/IL-1β-Merge.png
- figure3/western bolt/
- figure3/western bolt/ADAMTS.png
- figure3/western bolt/Aggrecan.png
- figure3/western bolt/Collagen.png
- figure3/western bolt/GAPDH(1).png
- figure3/western bolt/MMP13.png
- figure4/
- figure4/Fig4-A western bolt/
- figure4/Fig4-A western bolt/GAPDH.png
- figure4/Fig4-A western bolt/IKBa.png
- figure4/Fig4-A western bolt/P-IkBa.png
- figure4/Fig4-A western bolt/P-P65.png
- figure4/Fig4-A western bolt/P65.png
- figure4/Fig4-D Immunofluorescence/
- figure4/Fig4-D Immunofluorescence/Betulin+IL-1β -DAPI.jpg
- figure4/Fig4-D Immunofluorescence/Betulin+IL-1β-Merge.jpg
- figure4/Fig4-D Immunofluorescence/Betulin+IL-1β-P65.jpg
- figure4/Fig4-D Immunofluorescence/control-DAPI.jpg
- figure4/Fig4-D Immunofluorescence/control-Merge.jpg
- figure4/Fig4-D Immunofluorescence/control-P65.jpg
- figure4/Fig4-D Immunofluorescence/IL-1β -DAPI.jpg
- figure4/Fig4-D Immunofluorescence/IL-1β -Merge.jpg
- figure4/Fig4-D Immunofluorescence/IL-1β -P65.jpg
- figure4/figure4.xlsx
- figure5/
- figure5/Fig5.A-western bolt/
- figure5/Fig5.A-western bolt/AKT.png
- figure5/Fig5.A-western bolt/Cy-Nrf.png
- figure5/Fig5.A-western bolt/GAPDH.png
- figure5/Fig5.A-western bolt/HO-1.png
- figure5/Fig5.A-western bolt/Lamin B.png
- figure5/Fig5.A-western bolt/Nu-Nrf.png
- figure5/Fig5.A-western bolt/P-AKT.png
- figure5/figure5.xlsx
- figure6/
- figure6/Fig6.A-western bolt/
- figure6/Fig6.A-western bolt/AKT.png
- figure6/Fig6.A-western bolt/Cy-nrf.png
- figure6/Fig6.A-western bolt/GAPDH.png
- figure6/Fig6.A-western bolt/Lamin B.png
- figure6/Fig6.A-western bolt/Nu-Nrf.png
- figure6/Fig6.A-western bolt/p-AKT.png
- figure6/figure6.xlsx
- figure7/
- figure7/Fig7.A-western bolt/
- figure7/Fig7.A-western bolt/GAPDH.png
- figure7/Fig7.A-western bolt/HO-1.png
- figure7/Fig7.A-western bolt/Lamin B.png
- figure7/Fig7.A-western bolt/Nu-Nrf.png
- figure7/Fig7.C-Immunofluorescence/
- figure7/Fig7.C-Immunofluorescence/betulin -DAPI.jpg
- figure7/Fig7.C-Immunofluorescence/betulin -Merge.jpg
- figure7/Fig7.C-Immunofluorescence/betulin -Nrf2.jpg
- figure7/Fig7.C-Immunofluorescence/betulin+Ra -DAPI.jpg
- figure7/Fig7.C-Immunofluorescence/betulin+Ra -Merge.jpg
- figure7/Fig7.C-Immunofluorescence/betulin+Ra -Nrf2.jpg
- figure7/Fig7.C-Immunofluorescence/control -DAPI.jpg
- figure7/Fig7.C-Immunofluorescence/control -Merge.jpg
- figure7/Fig7.C-Immunofluorescence/control -Nrf2.jpg
- figure7/figure7.xlsx
- figure8/
- figure8/figure8.xlsx
- figure8/western bolt/
- figure8/western bolt/A/
- figure8/western bolt/A/GAPDH.png
- figure8/western bolt/A/HO-1.png
- figure8/western bolt/C/
- figure8/western bolt/C/GAPDH-2.png
- figure8/western bolt/C/P-P65.png
- figure8/western bolt/C/P65.png
- figure9/
- figure9/figure9.xlsx
- figure9/HE/
- figure9/HE/DMM+Betulin.jpg
- figure9/HE/DMM.jpg
- figure9/HE/Sham.png
- figure9/immunohischemistry/
- figure9/immunohischemistry/IL-6/
- figure9/immunohischemistry/IL-6/IL-6-DMM+Betulin.jpg
- figure9/immunohischemistry/IL-6/IL-6-DMM.jpg
- figure9/immunohischemistry/IL-6/IL-6-Sham.jpg
- figure9/immunohischemistry/Nrf2/
- figure9/immunohischemistry/Nrf2/Nrf2-DMM+Betulin7.jpg
- figure9/immunohischemistry/Nrf2/Nrf2-DMM.jpg
- figure9/immunohischemistry/Nrf2/Nrf2-Sham.tif
- figure9/immunohischemistry/P-AKT/
- figure9/immunohischemistry/P-AKT/P-AKT-DMM+Betulin.jpg
- figure9/immunohischemistry/P-AKT/P-AKT-DMM.jpg
- figure9/immunohischemistry/P-AKT/P-AKT-Sham.tif
- figure9/immunohischemistry/TNF-a/
- figure9/immunohischemistry/TNF-a/TNF-a-DMM+Betulin.jpg
- figure9/immunohischemistry/TNF-a/TNF-a-DMM.jpg
- figure9/immunohischemistry/TNF-a/TNF-a-Sham.jpg
- figure9/SO/
- figure9/SO/DMM+Betulin.jpg
- figure9/SO/DMM.jpg
- figure9/SO/Sham.jpg
- figure9/X-ray/
- figure9/X-ray/DMM+Betulin.png
- figure9/X-ray/DMM.png
- figure9/X-ray/Sham.png
