# Supplementary material for: Betulin Alleviates the Inflammatory Response in Mouse Chondrocytes and Ameliorates Osteoarthritis via AKT/Nrf2/HO-1/NF-κB Axis
Source: Front Pharmacol. 2021 Oct 13;12:754038. doi: 10.3389/fphar.2021.754038 (PMC8548689; doi:10.3389/fphar.2021.754038)
Supplement: Supplementary file 1 [file DataSheet1.zip › figure1/figure1.xlsx]

## Sheet: Sheet1
fig1.B	Cell viability
	24H
	Betulin （0μM）	Betulin （25μM）	Betulin （50μM）	Betulin （100μM）	Betulin （200μM)
	101	106	105	105	91
	100	103	103	103	92
	98	101	99	101	88
	Tukey 多重比较	均值差异.	95.00% CI的差异.	重大	摘要	调整后的 P 值		A=Betulin (0μM)
	列 A vs. 列 B	-3.667	-9.833 到 2.500	否	ns	0.3503	A-B	B=Betulin（25μM）
	列 A vs. 列 C	-2.667	-8.833 到 3.500	否	ns	0.628	A-C	C=Betulin（50μM）
	列 A vs. 列 D	-3.333	-9.500 到 2.833	否	ns	0.4344	A-D	D=Betulin（100μM）
	列 A vs. 列 E	9.333	3.167 到 15.50	是	**	0.0039	A-E	E=Betulin（200μM）
fig1.C	48H
	Betulin （0μM）	Betulin （25μM）	Betulin (50μM)	Betulin (100μM)	Betulin (200μM)
	102	106	103	105	90
	100	105	104	103	93
	100	100	99	99	88
	Tukey 多重比较	均值差异.	95.00% CI的差异.	重大	摘要	调整后的 P 值		A=Betulin (0μM)
	列 A vs. 列 B	-3	-10.04 到 4.042	否	ns	0.6399	A-B	B=Betulin（25μM）
	列 A vs. 列 C	-1.333	-8.375 到 5.708	否	ns	0.9679	A-C	C=Betulin（50μM）
	列 A vs. 列 D	-1.667	-8.708 到 5.375	否	ns	0.9311	A-D	D=Betulin（100μM）
	列 A vs. 列 E	10.33	3.292 到 17.37	是	**	0.0048	A-E	E=Betulin（200μM）
