# Supplementary material for: Betulin Alleviates the Inflammatory Response in Mouse Chondrocytes and Ameliorates Osteoarthritis via AKT/Nrf2/HO-1/NF-κB Axis
Source: Front Pharmacol. 2021 Oct 13;12:754038. doi: 10.3389/fphar.2021.754038 (PMC8548689; doi:10.3389/fphar.2021.754038)
Supplement: Supplementary file 1 [file DataSheet1.zip › figure2/figure2.xlsx]

## Sheet: Sheet1
Fig2.B	western bolt
	INOS/GAPDH
		Betulin （0μM）	IL-1β+Betulin（0μM）	IL-1β+Betulin（25μM）	IL-1β+Betulin（50μM）	IL-1β+Betulin（100μM）
		1	2	1.72	1.54	1.25
		1.08	1.98	1.65	1.47	1.18
		0.95	1.9	1.61	1.42	1.13
	Tukey 多重比较	均值差异.	95.00% CI的差异.	重大	摘要	调整后的 P 值		A=Betulin（0μM）
	列 A vs. 列 B	-0.95	-1.109 到 -0.7912	是	**	<0.01	A-B	B=IL-1β+Betulin（0μM）
	列 B vs. 列 C	0.3	0.1412 到 0.4588	是	**	<0.01	B-C	C=IL-1β+Betulin（25μM）
	列 B vs. 列 D	0.4833	0.3245 到 0.6422	是	**	<0.01	B-D	D=IL-1β+Betulin（50μM）
	列 B vs. 列 E	0.7733	0.6145 到 0.9322	是	**	<0.01	B-E	E=IL-1β+Betulin（100μM）
	COX/GAPDH
		Betulin （0μM）	IL-1β+Betulin（0μM）	IL-1β+Betulin（25μM）	IL-1β+Betulin（50μM）	IL-1β+Betulin（100μM）
		1.05	2.11	1.79	1.57	1.43
		1	2.06	1.71	1.48	1.36
		0.95	1.95	1.64	1.41	1.29
	Tukey 多重比较	均值差异.	95.00% CI的差异.	重大	摘要	调整后的 P 值		A=Betulin（0μM）
	列 A vs. 列 B	-1.04	-1.234 到 -0.8456	是	**	<0.01	A-B	B=IL-1β+Betulin（0μM）
	列 B vs. 列 C	0.3267	0.1323 到 0.5211	是	**	<0.01	B-C	C=IL-1β+Betulin（25μM）
	列 B vs. 列 D	0.5533	0.3589 到 0.7477	是	**	<0.01	B-D	D=IL-1β+Betulin（50μM）
	列 B vs. 列 E	0.68	0.4856 到 0.8744	是	**	<0.01	B-E	E=IL-1β+Betulin（100μM）
Fig2.C	COX/GAPDH mRNA
		Betulin （0μM）	IL-1β+Betulin（0μM）	IL-1β+Betulin（25μM）	IL-1β+Betulin（50μM）	IL-1β+Betulin（100μM）
		1.8	9.3	7.9	6.1	4.7
		1.5	8.5	7.5	5.5	4
		1.4	8.2	6.7	5.2	4.1
	Tukey 多重比较	均值差异.	95.00% CI的差异.	重大	摘要	调整后的 P 值		A=Betulin（0μM）
	列 A vs. 列 B	-7.1	-8.357 到 -5.843	是	**	<0.01	A-B	B=IL-1β+Betulin（0μM）
	列 B vs. 列 C	1.3	0.04344 到 2.557	是	*	0.0419	B-C	C=IL-1β+Betulin（25μM）
	列 B vs. 列 D	3.067	1.810 到 4.323	是	**	<0.01	B-D	D=IL-1β+Betulin（50μM）
	列 B vs. 列 E	4.4	3.143 到 5.657	是	**	<0.01	B-E	E=IL-1β+Betulin（100μM）
	INOS/GAPDH mRNA
		Betulin （0μM）	IL-1β+Betulin（0μM）	IL-1β+Betulin（25μM）	IL-1β+Betulin（50μM）	IL-1β+Betulin（100μM）
		1.6	8.5	6.4	5.5	4
		1.8	8.2	6	5.1	3.7
		1.4	7.7	5.7	4.8	3.3
	Tukey 多重比较	均值差异.	95.00% CI的差异.	重大	摘要	调整后的 P 值		A=Betulin（0μM）
	列 A vs. 列 B	-6.533	-7.443 到 -5.623	是	**	<0.01	A-B	B=IL-1β+Betulin（0μM）
	列 B vs. 列 C	2.1	1.190 到 3.010	是	**	<0.01	B-C	C=IL-1β+Betulin（25μM）
	列 B vs. 列 D	3	2.090 到 3.910	是	**	<0.01	B-D	D=IL-1β+Betulin（50μM）
	列 B vs. 列 E	4.467	3.557 到 5.377	是	**	<0.01	B-E	E=IL-1β+Betulin（100μM）
Fig2.D	IL-6/GAPDH mRNA
		Betulin （0μM）	IL-1β+Betulin（0μM）	IL-1β+Betulin（25μM）	IL-1β+Betulin（50μM）	IL-1β+Betulin（100μM）
		3.8	13.6	11.2	8.1	6
		3.5	13.5	10.5	7.5	5.5
		3.2	12.9	9.7	7.1	5
	Tukey 多重比较	均值差异.	95.00% CI的差异.	重大	摘要	调整后的 P 值		A=Betulin（0μM）
	列 A vs. 列 B	-9.833	-11.20 到 -8.463	是	**	<0.01	A-B	B=IL-1β+Betulin（0μM）
	列 B vs. 列 C	2.867	1.496 到 4.237	是	**	<0.01	B-C	C=IL-1β+Betulin（25μM）
	列 B vs. 列 D	5.767	4.396 到 7.137	是	**	<0.01	B-D	D=IL-1β+Betulin（50μM）
	列 B vs. 列 E	7.833	6.463 到 9.204	是	**	<0.01	B-E	E=IL-1β+Betulin（100μM）
	TNF-α/GAPDH mRNA
		Betulin （0μM）	IL-1β+Betulin（0μM）	IL-1β+Betulin（25μM）	IL-1β+Betulin（50μM）	IL-1β+Betulin（100μM）
		2.8	13.9	11.3	9.2	6.2
		2.5	13.2	10.5	8.5	5.5
		2.3	12.7	9.7	8.1	4.9
	Tukey 多重比较	均值差异.	95.00% CI的差异.	重大	摘要	调整后的 P 值		A=Betulin（0μM）
	列 A vs. 列 B	-10.73	-12.35 到 -9.121	是	**	<0.01	A-B	B=IL-1β+Betulin（0μM）
	列 B vs. 列 C	2.767	1.154 到 4.379	是	**	0.0015	B-C	C=IL-1β+Betulin（25μM）
	列 B vs. 列 D	4.667	3.054 到 6.279	是	**	<0.01	B-D	D=IL-1β+Betulin（50μM）
	列 B vs. 列 E	7.733	6.121 到 9.346	是	**	<0.01	B-E	E=IL-1β+Betulin（100μM）
Fig2.E	PGE2（pg/ml）
		Betulin （0μM）	IL-1β+Betulin（0μM）	IL-1β+Betulin（25μM）	IL-1β+Betulin（50μM）	IL-1β+Betulin（100μM）
		110	1395	1208	930	605
		100	1350	1102	850	550
		95	1195	1053	790	520
	Tukey 多重比较	均值差异.	95.00% CI的差异.	重大	摘要	调整后的 P 值		A=Betulin（0μM）
	列 A vs. 列 B	-1212	-1398 到 -1025	是	**	<0.01	A-B	B=IL-1β+Betulin（0μM）
	列 B vs. 列 C	192.3	5.637 到 379.0	是	*	0.0428	B-C	C=IL-1β+Betulin（25μM）
	列 B vs. 列 D	456.7	270.0 到 643.4	是	**	<0.01	B-D	D=IL-1β+Betulin（50μM）
	列 B vs. 列 E	755	568.3 到 941.7	是	**	<0.01	B-E	E=IL-1β+Betulin（100μM）
	Nitrite Oxide(μM)
		Betulin （0μM）	IL-1β+Betulin（0μM）	IL-1β+Betulin（25μM）	IL-1β+Betulin（50μM）	IL-1β+Betulin（100μM）
		30	171	142	108	73
		25	160	135	100	65
		18	153	128	95	57
	Tukey 多重比较	均值差异.	95.00% CI的差异.	重大	摘要	调整后的 P 值		A=Betulin（0μM）
	列 A vs. 列 B	-137	-156.9 到 -117.1	是	**	<0.01	A-B	B=IL-1β+Betulin（0μM）
	列 B vs. 列 C	26.33	6.417 到 46.25	是	**	0.0098	B-C	C=IL-1β+Betulin（25μM）
	列 B vs. 列 D	60.33	40.42 到 80.25	是	**	<0.01	B-D	D=IL-1β+Betulin（50μM）
	列 B vs. 列 E	96.33	76.42 到 116.2	是	**	<0.01	B-E	E=IL-1β+Betulin（100μM）
Fig2.F	IL-6（pg/ml）
		Betulin （0μM）	IL-1β+Betulin（0μM）	IL-1β+Betulin（25μM）	IL-1β+Betulin（50μM）	IL-1β+Betulin（100μM）
		88	316	272	220	165
		85	300	250	203	150
		83	287	240	190	139
	Tukey 多重比较	均值差异.	95.00% CI的差异.	重大	摘要	调整后的 P 值		A=Betulin（0μM）
	列 A vs. 列 B	-215.7	-251.4 到 -180.0	是	**	<0.01	A-B	B=IL-1β+Betulin（0μM）
	列 B vs. 列 C	47	11.31 到 82.69	是	*	0.0101	B-C	C=IL-1β+Betulin（25μM）
	列 B vs. 列 D	96.67	60.98 到 132.4	是	**	<0.01	B-D	D=IL-1β+Betulin（50μM）
	列 B vs. 列 E	149.7	114.0 到 185.4	是	**	<0.01	B-E	E=IL-1β+Betulin（100μM）
	TNF-α（pg/ml）
		Betulin （0μM）	IL-1β+Betulin（0μM）	IL-1β+Betulin（25μM）	IL-1β+Betulin（50μM）	IL-1β+Betulin（100μM）
		28	265	215	163	112
		25	255	202	153	102
		23	241	192	145	96
	Tukey 多重比较	均值差异.	95.00% CI的差异.	重大	摘要	调整后的 P 值		A=Betulin（0μM）
	列 A vs. 列 B	-228.3	-253.3 到 -203.4	是	**	<0.01	A-B	B=IL-1β+Betulin（0μM）
	列 B vs. 列 C	50.67	25.71 到 75.62	是	**	<0.01	B-C	C=IL-1β+Betulin（25μM）
	列 B vs. 列 D	100	75.04 到 125.0	是	**	<0.01	B-D	D=IL-1β+Betulin（50μM）
	列 B vs. 列 E	150.3	125.4 到 175.3	是	**	<0.01	B-E	E=IL-1β+Betulin（100μM）
