# Supplementary material for: Betulin Alleviates the Inflammatory Response in Mouse Chondrocytes and Ameliorates Osteoarthritis via AKT/Nrf2/HO-1/NF-κB Axis
Source: Front Pharmacol. 2021 Oct 13;12:754038. doi: 10.3389/fphar.2021.754038 (PMC8548689; doi:10.3389/fphar.2021.754038)
Supplement: Supplementary file 1 [file DataSheet1.zip › figure3/figure3.xlsx]

## Sheet: Sheet1
Fig3.B	western bolt
	ADAMTS/GAPDH
		Betulin （0μM）	IL-1β+Betulin（0μM）	IL-1β+Betulin（25μM）	IL-1β+Betulin（50μM）	IL-1β+Betulin（100μM）
		1	1.78	1.55	1.42	1.34
		1.08	1.65	1.46	1.39	1.26
		1.02	1.61	1.41	1.31	1.21
	Tukey 多重比较	均值差异.	95.00% CI的差异.	重大	摘要	调整后的 P 值		A=Betulin（0μM）
	列 A vs. 列 B	-0.6467	-0.8257 到 -0.4676	是	**	<0.01	A-B	B=IL-1β+Betulin（0μM）
	列 B vs. 列 C	0.2067	0.02761 到 0.3857	是	*	0.0228	B-C	C=IL-1β+Betulin（25μM）
	列 B vs. 列 D	0.3067	0.1276 到 0.4857	是	**	0.0016	B-D	D=IL-1β+Betulin（50μM）
	列 B vs. 列 E	0.41	0.2309 到 0.5891	是	**	0.01	B-E	E=IL-1β+Betulin（100μM）
	MMP-13/GAPDH
		Betulin （0μM）	IL-1β+Betulin（0μM）	IL-1β+Betulin（25μM）	IL-1β+Betulin（50μM）	IL-1β+Betulin（100μM）
		1.1	2.12	1.85	1.59	1.28
		1.02	2.05	1.8	1.5	1.2
		0.95	1.95	1.756	1.45	1.13
	Tukey 多重比较	均值差异.	95.00% CI的差异.	重大	摘要	调整后的 P 值		A=Betulin（0μM）
	列 A vs. 列 B	-1.017	-1.210 到 -0.8236	是	**	<0.01	A-B	B=IL-1β+Betulin（0μM）
	列 B vs. 列 C	0.238	0.04493 到 0.4311	是	*	<0.05	B-C	C=IL-1β+Betulin（25μM）
	列 B vs. 列 D	0.5267	0.3336 到 0.7197	是	**	<0.01	B-D	D=IL-1β+Betulin（50μM）
	列 B vs. 列 E	0.8367	0.6436 到 1.030	是	**	<0.01	B-E	E=IL-1β+Betulin（100μM）
	Aggrecan/GAPDH
		Betulin （0μM）	IL-1β+Betulin（0μM）	IL-1β+Betulin（25μM）	IL-1β+Betulin（50μM）	IL-1β+Betulin（100μM）
		1	0.49	0.65	0.71	0.85
		1.02	0.42	0.56	0.63	0.8
		0.98	0.36	0.53	0.57	0.76
	Tukey 多重比较	均值差异.	95.00% CI的差异.	重大	摘要	调整后的 P 值		A=Betulin（0μM）
	列 A vs. 列 B	0.5767	0.4271 到 0.7263	是	**	<0.01	A-B	B=IL-1β+Betulin（0μM）
	列 B vs. 列 C	-0.1567	-0.3063 到 -0.007052	是	*	0.0393	B-C	C=IL-1β+Betulin（25μM）
	列 B vs. 列 D	-0.2133	-0.3629 到 -0.06372	是	**	<0.01	B-D	D=IL-1β+Betulin（50μM）
	列 B vs. 列 E	-0.38	-0.5296 到 -0.2304	是	**	<0.01	B-E	E=IL-1β+Betulin（100μM）
	Collagen II/GAPDH
		Betulin （0μM）	IL-1β+Betulin（0μM）	IL-1β+Betulin（25μM）	IL-1β+Betulin（50μM）	IL-1β+Betulin（100μM）
		1.05	0.46	0.65	0.76	0.93
		1.01	0.42	0.59	0.7	0.85
		0.96	0.33	0.53	0.66	0.78
	Tukey 多重比较	均值差异.	95.00% CI的差异.	重大	摘要	调整后的 P 值		A=Betulin（0μM）
	列 A vs. 列 B	0.6033	0.4411 到 0.7656	是	**	<0.01	A-B	B=IL-1β+Betulin（0μM）
	列 B vs. 列 C	-0.1867	-0.3489 到 -0.02440	是	*	<0.05	B-C	C=IL-1β+Betulin（25μM）
	列 B vs. 列 D	-0.3033	-0.4656 到 -0.1411	是	**	<0.01	B-D	D=IL-1β+Betulin（50μM）
	列 B vs. 列 E	-0.45	-0.6123 到 -0.2877	是	**	<0.01	B-E	E=IL-1β+Betulin（100μM）
Fig3.D	Collagen-II fluorescence intensity
	Control	IL-1β	IL-1β+Betulin
	1.1	0.53	0.76
	1	0.5	0.73
	0.98	0.45	0.68
	Tukey 多重比较	均值差异.	95.00% CI的差异.	重大	摘要	调整后的 P 值		A=Control
	列 A vs. 列 B	0.5333	0.4089 到 0.6578	是	**	<0.01	A-B	B=IL-1β
	列 B vs. 列 C	-0.23	-0.3544 到 -0.1056	是	**	<0.01	B-C	C=IL-1β+Betulin
Fig3.F	MMP-13 fluorescence intensity
	Control	IL-1β	IL-1β+Betulin
	1.03	2.32	1.89
	1	2.21	1.84
	0.97	2.14	1.71
	Tukey 多重比较	均值差异.	95.00% CI的差异.	重大	摘要	调整后的 P 值		A=Control
	列 A vs. 列 B	-1.223	-1.416 到 -1.031	是	**	<0.01	A-B	B=IL-1β
	列 B vs. 列 C	0.41	0.2172 到 0.6028	是	**	<0.01	B-C	C=IL-1β+Betulin
