# Supplementary material for: Betulin Alleviates the Inflammatory Response in Mouse Chondrocytes and Ameliorates Osteoarthritis via AKT/Nrf2/HO-1/NF-κB Axis
Source: Front Pharmacol. 2021 Oct 13;12:754038. doi: 10.3389/fphar.2021.754038 (PMC8548689; doi:10.3389/fphar.2021.754038)
Supplement: Supplementary file 1 [file DataSheet1.zip › figure4/figure4.xlsx]

## Sheet: Sheet1
Fig4.B	western bolt
	P-P65/P65
		Betulin （0μM）	IL-1β+Betulin（0μM）	IL-1β+Betulin（25μM）	IL-1β+Betulin（50μM）	IL-1β+Betulin（100μM）
		1	2.24	1.91	1.65	1.49
		1.08	2.17	1.84	1.58	1.45
		0.95	2.1	1.78	1.51	1.41
	Tukey 多重比较	均值差异.	95.00% CI的差异.	重大	摘要	调整后的 P 值		A=Betulin（0μM）
	列 A vs. 列 B	-1.16	-1.330 到 -0.9903	是	**	<0.01	A-B	B=IL-1β+Betulin（0μM）
	列 B vs. 列 C	0.3267	0.1570 到 0.4963	是	**	<0.01	B-C	C=IL-1β+Betulin（25μM）
	列 B vs. 列 D	0.59	0.4203 到 0.7597	是	**	<0.01	B-D	D=IL-1β+Betulin（50μM）
	列 B vs. 列 E	0.72	0.5503 到 0.8897	是	**	<0.01	B-E	E=IL-1β+Betulin（100μM）
Fig4.C	P-IKBa/GAPDH
		Betulin （0μM）	IL-1β+Betulin（0μM）	IL-1β+Betulin（25μM）	IL-1β+Betulin（50μM）	IL-1β+Betulin（100μM）
		1	1.91	1.71	1.59	1.24
		1.08	1.85	1.65	1.51	1.19
		0.95	1.76	1.6	1.43	1.11
	Tukey 多重比较	均值差异.	95.00% CI的差异.	重大	摘要	调整后的 P 值		A=Betulin（0μM）
	列 A vs. 列 B	-0.83	-1.015 到 -0.6449	是	**	<0.01	A-B	B=IL-1β+Betulin（0μM）
	列 B vs. 列 C	0.1867	0.001532 到 0.3718	是	*	<0.05	B-C	C=IL-1β+Betulin（25μM）
	列 B vs. 列 D	0.33	0.1449 到 0.5151	是	**	<0.01	B-D	D=IL-1β+Betulin（50μM）
	列 B vs. 列 E	0.66	0.4749 到 0.8451	是	**	<0.01	B-E	E=IL-1β+Betulin（100μM）
Fig4.F	IKBa/GAPDH
		Betulin （0μM）	IL-1β+Betulin（0μM）	IL-1β+Betulin（25μM）	IL-1β+Betulin（50μM）	IL-1β+Betulin（100μM）
		2.1	1	1.21	1.49	1.66
		2	0.98	1.16	1.42	1.57
		1.96	0.91	1.07	1.37	1.51
	Tukey 多重比较	均值差异.	95.00% CI的差异.	重大	摘要	调整后的 P 值		A=Betulin（0μM）
	列 A vs. 列 B	1.057	0.8792 到 1.234	是	**	<0.01	A-B	B=IL-1β+Betulin（0μM）
	列 B vs. 列 C	-0.1833	-0.3608 到 -0.005900	是	*	<0.05	B-C	C=IL-1β+Betulin（25μM）
	列 B vs. 列 D	-0.4633	-0.6408 到 -0.2859	是	**	<0.01	B-D	D=IL-1β+Betulin（50μM）
	列 B vs. 列 E	-0.6167	-0.7941 到 -0.4392	是	**	<0.01	B-E	E=IL-1β+Betulin（100μM）
Fig4.E	nuclear/cytoplasmic ratio of P65 fluorescence intensity
	Control	IL-1β	IL-1β+Betulin
	1.03	3.21	1.67
	1	3.1	1.52
	0.95	3.01	1.41
	95.00% CI的差异.	重大	摘要	调整后的 P 值		A=Control
	-2.358 到 -1.868	是	**	<0.01	A-B	B=IL-1β
	1.328 到 1.818	是	**	<0.01	B-C	C=IL-1β+Betulin
