# Supplementary material for: Betulin Alleviates the Inflammatory Response in Mouse Chondrocytes and Ameliorates Osteoarthritis via AKT/Nrf2/HO-1/NF-κB Axis
Source: Front Pharmacol. 2021 Oct 13;12:754038. doi: 10.3389/fphar.2021.754038 (PMC8548689; doi:10.3389/fphar.2021.754038)
Supplement: Supplementary file 1 [file DataSheet1.zip › figure5/figure5.xlsx]

## Sheet: Sheet1
Fig5.B	western bolt
	P-AKT/AKT
		Betulin（50μM）/0 min	Betulin（50μM）/30min	Betulin（50μM）/60min	Betulin（50μM）/120min
		0.98	1.38	2.25	1.75
		1.05	1.32	2.17	1.65
		1.09	1.28	2.11	1.61
	Tukey 多重比较	均值差异.	95.00% CI的差异.	重大	摘要	调整后的 P 值		A=Betulin（50μM）/0 min
	列 A vs. 列 B	-0.2867	-0.4508 到 -0.1225	是	**	<0.01	A-B	B=Betulin（50μM）/30min
	列 A vs. 列 C	-1.137	-1.301 到 -0.9725	是	**	<0.01	A-C	C=Betulin（50μM）/60min
	列 A vs. 列 D	-0.63	-0.7942 到 -0.4658	是	**	<0.01	A-D	D=Betulin（50μM）/120min
	Nu-nrf/Lamin B
		Betulin（50μM）/0 min	Betulin（50μM）/30min	Betulin（50μM）/60min	Betulin（50μM）/120min
		1	1.85	2.8	2.13
		1.05	1.77	2.73	2
		1.09	1.71	2.65	1.94
	Tukey 多重比较	均值差异.	95.00% CI的差异.	重大	摘要	调整后的 P 值		A=Betulin（50μM）/0 min
	列 A vs. 列 B	-0.73	-0.9241 到 -0.5359	是	**	<0.01	A-B	B=Betulin（50μM）/30min
	列 A vs. 列 C	-1.68	-1.874 到 -1.486	是	**	<0.01	A-C	C=Betulin（50μM）/60min
	列 A vs. 列 D	-0.9767	-1.171 到 -0.7826	是	**	<0.01	A-D	D=Betulin（50μM）/120min
	Cy-nrf/GAPDH
		Betulin（50μM）/0 min	Betulin（50μM）/30min	Betulin（50μM）/60min	Betulin（50μM）/120min
		2.58	2.12	1.08	1.85
		2.5	2	1	1.8
		2.47	1.98	0.95	1.75
	Tukey 多重比较	均值差异.	95.00% CI的差异.	重大	摘要	调整后的 P 值		A=Betulin（50μM）/0 min
	列 A vs. 列 B	0.4833	0.3192 到 0.6475	是	**	<0.01	A-B	B=Betulin（50μM）/30min
	列 A vs. 列 C	1.507	1.343 到 1.671	是	**	<0.01	A-C	C=Betulin（50μM）/60min
	列 A vs. 列 D	0.7167	0.5525 到 0.8808	是	**	<0.01	A-D	D=Betulin（50μM）/120min
	HO-1/GAPDH
		Betulin（50μM）/0 min	Betulin（50μM）/30min	Betulin（50μM）/60min	Betulin（50μM）/120min
		1	1.5	1.94	2.63
		1.08	1.44	1.88	2.5
		0.92	1.37	1.81	2.42
	Tukey 多重比较	均值差异.	95.00% CI的差异.	重大	摘要	调整后的 P 值		A=Betulin（50μM）/0 min
	列 A vs. 列 B	-0.4367	-0.6479 到 -0.2255	是	**	<0.01	A-B	B=Betulin（50μM）/30min
	列 A vs. 列 C	-0.8767	-1.088 到 -0.6655	是	**	<0.01	A-C	C=Betulin（50μM）/60min
	列 A vs. 列 D	-1.517	-1.728 到 -1.305	是	**	<0.01	A-D	D=Betulin（50μM）/120min
