# Supplementary material for: Betulin Alleviates the Inflammatory Response in Mouse Chondrocytes and Ameliorates Osteoarthritis via AKT/Nrf2/HO-1/NF-κB Axis
Source: Front Pharmacol. 2021 Oct 13;12:754038. doi: 10.3389/fphar.2021.754038 (PMC8548689; doi:10.3389/fphar.2021.754038)
Supplement: Supplementary file 1 [file DataSheet1.zip › figure6/figure6.xlsx]

## Sheet: Sheet1
Fig6.B	western bolt
	p-AKT/AKT
		Control	Betulin（50μM）	Betulin（50μM）+ MK2206（10μM）	MK2206（10μM）
		1	2.2	1.93	1.17
		1.08	2.15	1.85	1.1
		0.95	2.05	1.78	1.04
	Tukey 多重比较	均值差异.	95.00% CI的差异.	重大	摘要	调整后的 P 值		A=Control
	列 A vs. 列 B	-1.123	-1.308 到 -0.9384	是	**	<0.01	A-B	B=Betulin（50μM）
	列 A vs. 列 D	-0.09333	-0.2782 到 0.09155	否	ns	0.4219	A-D	C=Betulin（50μM）+ MK2206（10μM）
	列 B vs. 列 C	0.28	0.09511 到 0.4649	是	**	<0.01	B-C	D=MK2206（10μM）
Fig6.D	Nu-nrf/Lamin B
		Control	Betulin（50μM）	Betulin（50μM）+ MK2206（10μM）	MK2206（10μM）
		1.05	2	1.75	1.18
		1.01	1.92	1.71	1.13
		0.95	1.84	1.65	1.05
	Tukey 多重比较	均值差异.	95.00% CI的差异.	重大	摘要	调整后的 P 值		A=Control
	列 A vs. 列 B	-0.9167	-1.081 到 -0.7525	是	**	<0.01	A-B	B=Betulin（50μM）
	列 A vs. 列 D	-0.1167	-0.2808 到 0.04749	否	ns	0.183	A-D	C=Betulin（50μM）+ MK2206（10μM）
	列 B vs. 列 C	0.2167	0.05251 到 0.3808	是	*	0.0123	B-C	D=MK2206（10μM）
Fig6.C	Cy-nrf-GAPDH
		Control	Betulin（50μM）	Betulin（50μM）+ MK2206（10μM）	MK2206（10μM）
		2.05	1.1	1.62	2.02
		2	1	1.59	1.96
		2.12	0.95	1.48	1.9
	Tukey 多重比较	均值差异.	95.00% CI的差异.	重大	摘要	调整后的 P 值		A=Control
	列 A vs. 列 B	1.04	0.8622 到 1.218	是	**	<0.01	A-B	B=Betulin（50μM）
	列 A vs. 列 D	0.09667	-0.08115 到 0.2745	否	ns	0.3649	A-D	C=Betulin（50μM）+ MK2206（10μM）
	列 B vs. 列 C	-0.5467	-0.7245 到 -0.3688	是	**	<0.01	B-C	D=MK2206（10μM）
