# Supplementary material for: Betulin Alleviates the Inflammatory Response in Mouse Chondrocytes and Ameliorates Osteoarthritis via AKT/Nrf2/HO-1/NF-κB Axis
Source: Front Pharmacol. 2021 Oct 13;12:754038. doi: 10.3389/fphar.2021.754038 (PMC8548689; doi:10.3389/fphar.2021.754038)
Supplement: Supplementary file 1 [file DataSheet1.zip › figure7/figure7.xlsx]

## Sheet: Sheet1
Fig7.B	western bolt
	Nu-nrf/Lamin B
		Control	Betulin（50μM）	Betulin（50μM）+RA（5μM）	RA（5μM）
		1	2.05	1.8	1.13
		1.08	1.95	1.75	1.1
		0.95	1.88	1.68	1.05
	Tukey 多重比较	均值差异.	95.00% CI的差异.	重大	摘要	调整后的 P 值		A=Control
	列 A vs. 列 B	-0.95	-1.120 到 -0.7802	是	**	<0.01	A-B	B=Betulin（50μM）
	列 A vs. 列 D	-0.08333	-0.2531 到 0.08646	否	ns	0.4438	A-D	C=Betulin（50μM）+RA（5μM）
	列 B vs. 列 C	0.2167	0.04688 到 0.3865	是	*	0.0148	B-C	D=RA（5μM）
	HO-1/GAPDH
		Control	Betulin（50μM）	Betulin（50μM）+RA（5μM）	RA（5μM）
		1.1	2.9	1.81	1.2
		1.05	2.8	1.7	1.25
		0.95	2.75	1.65	1.18
	Tukey 多重比较	均值差异.	95.00% CI的差异.	重大	摘要	调整后的 P 值		A=Control
	列 A vs. 列 B	-1.783	-1.967 到 -1.600	是	**	<0.01	A-B	B=Betulin（50μM）
	列 A vs. 列 D	-0.1767	-0.3600 到 0.006674	否	ns	0.0589	A-D	C=Betulin（50μM）+RA（5μM）
	列 B vs. 列 C	1.097	0.9133 到 1.280	是	**	<0.01	B-C	D=RA（5μM）
Fig7.D	Nuclear translocation of Nrf2
	Control	Betulin	Betulin+RA
	1.1	2.63	1.55
	1.05	2.5	1.3
	1	2.38	1.2
	Tukey 多重比较	均值差异.	95.00% CI的差异.	重大	摘要	调整后的 P 值		A=Control
	列 A vs. 列 B	-1.453	-1.779 到 -1.128	是	**	<0.01	A-B	B=Betulin
	列 B vs. 列 C	1.153	0.8279 到 1.479	是	**	<0.01	B-C	C=Betulin+RA
Fig7.E	TNF-α
	IL-1β（10ng/ml）	-	+	+	+	+
	Betulin（50μM）	-	-	+	+	+
	MK2206（10μM）	-	-	-	+	-
	RA（5μM）	-	-	-	-	+
		22	250	61	98	122
		10	241	55	90	110
		13	232	51	85	108
	Tukey 多重比较	均值差异.	95.00% CI的差异.	重大	摘要	调整后的 P 值		A=Control
	列 A vs. 列 B	-226	-244.8 到 -207.2	是	**	<0.01	A-B	B=IL-1β（10ng/ml）
	列 B vs. 列 C	185.3	166.5 到 204.2	是	**	<0.01	B-C	C=IL-1β（10ng/ml）+Betulin（50μM）
	列 C vs. 列 D	-35.33	-54.17 到 -16.50	是	**	<0.01	C-D	D=IL-1β（10ng/ml）+Betulin（50μM）+MK2206（10μM）
	列 C vs. 列 E	-57.67	-76.50 到 -38.83	是	**	<0.01	C-E	E=IL-1β（10ng/ml）+Betulin（50μM）+RA（5μM）
Fig7.H	IL-6
	IL-1β（10ng/ml）	-	+	+	+	+
	Betulin（50μM）	-	-	+	+	+
	MK2206（10μM）	-	-	-	+	-
	RA（5μM）	-	-	-	-	+
		35	268	58	95	120
		25	280	60	88	126
		21	245	43	85	115
	Tukey 多重比较	均值差异.	95.00% CI的差异.	重大	摘要	调整后的 P 值		A=Control
	列 A vs. 列 B	-237.3	-264.5 到 -210.2	是	**	<0.01	A-B	B=IL-1β（10ng/ml）
	列 B vs. 列 C	210.7	183.5 到 237.8	是	**	<0.01	B-C	C=IL-1β（10ng/ml）+Betulin（50μM）
	列 C vs. 列 D	-35.67	-62.84 到 -8.492	是	*	0.0103	C-D	D=IL-1β（10ng/ml）+Betulin（50μM）+MK2206（10μM）
	列 C vs. 列 E	-66.67	-93.84 到 -39.49	是	**	<0.01	C-E	E=IL-1β（10ng/ml）+Betulin（50μM）+RA（5μM）
Fig7.G	PGE-2
	IL-1β（10ng/ml）	-	+	+	+	+
	Betulin（50μM）	-	-	+	+	+
	MK2206（10μM）	-	-	-	+	-
	RA（5μM）	-	-	-	-	+
		43	1560	192	880	690
		30	1480	140	750	650
		38	1395	175	730	580
	Tukey 多重比较	均值差异.	95.00% CI的差异.	重大	摘要	调整后的 P 值		A=Control
	列 A vs. 列 B	-1441	-1599 到 -1283	是	**	<0.01	A-B	B=IL-1β（10ng/ml）
	列 B vs. 列 C	1309	1151 到 1467	是	**	<0.01	B-C	C=IL-1β（10ng/ml）+Betulin（50μM）
	列 C vs. 列 D	-617.7	-775.7 到 -459.7	是	**	<0.01	C-D	D=IL-1β（10ng/ml）+Betulin（50μM）+MK2206（10μM）
	列 C vs. 列 E	-471	-629.0 到 -313.0	是	**	<0.01	C-E	E=IL-1β（10ng/ml）+Betulin（50μM）+RA（5μM）
Fig7.F	Nitritr oxide
	IL-1β（10ng/ml）	-	+	+	+	+
	Betulin（50μM）	-	-	+	+	+
	MK2206（10μM）	-	-	-	+	-
	RA（5μM）	-	-	-	-	+
		10	160	38	76	68
		12	155	25	65	58
		7	146	21	58	48
	Tukey 多重比较	均值差异.	95.00% CI的差异.	重大	摘要	调整后的 P 值		A=Control
	列 A vs. 列 B	-144	-165.4 到 -122.6	是	**	<0.01	A-B	B=IL-1β（10ng/ml）
	列 B vs. 列 C	125.7	104.2 到 147.1	是	**	<0.01	B-C	C=IL-1β（10ng/ml）+Betulin（50μM）
	列 C vs. 列 D	-38.33	-59.76 到 -16.90	是	**	<0.01	C-D	D=IL-1β（10ng/ml）+Betulin（50μM）+MK2206（10μM）
	列 C vs. 列 E	-30	-51.43 到 -8.570	是	**	<0.01	C-E	E=IL-1β（10ng/ml）+Betulin（50μM）+RA（5μM）
