# Supplementary material for: Betulin Alleviates the Inflammatory Response in Mouse Chondrocytes and Ameliorates Osteoarthritis via AKT/Nrf2/HO-1/NF-κB Axis
Source: Front Pharmacol. 2021 Oct 13;12:754038. doi: 10.3389/fphar.2021.754038 (PMC8548689; doi:10.3389/fphar.2021.754038)
Supplement: Supplementary file 1 [file DataSheet1.zip › figure8/figure8.xlsx]

## Sheet: Sheet1
Fig8.B	western bolt
	HO-1/GAPDH
	Betulin（50μM）	-	+	+	-
	SNPP-IX（40μM）	-	-	+	+
		1.08	2.35	1.42	1.2
		1.03	2.2	1.36	1.12
		0.95	2.13	1.31	1.08
	Tukey 多重比较	均值差异.	95.00% CI的差异.	重大	摘要	调整后的 P 值		A=Control
	列 A vs. 列 B	-1.207	-1.408 到 -1.005	是	**	<0.01	A-B	B=Betulin（50μM）
	列 A vs. 列 D	-0.1133	-0.3146 到 0.08793	否	ns	0.3383	A-D	C=Betulin（50μM）+SNPP-IX（40μM）
	列 B vs. 列 C	0.8633	0.6621 到 1.065	是	**	<0.01	B-C	D=SNPP-IX（40μM）
Fig8.D	P-P65/P65
	IL-1β（10ng/ml）	-	+	+	+
	Betulin（50μM）	-	-	+	+
	SNPP-IX（40μM）	-	-	-	+
		1.05	2.1	1.25	1.59
		1.09	2.18	1.18	1.5
		0.97	2.03	1.12	1.43
	Tukey 多重比较	均值差异.	95.00% CI的差异.	重大	摘要	调整后的 P 值		A=Control
	列 A vs. 列 B	-1.067	-1.252 到 -0.8816	是	**	<0.01	A-B	B=IL-1β（10ng/ml）
	列 B vs. 列 C	0.92	0.7350 到 1.105	是	**	<0.01	B-C	C=IL-1β（10ng/ml）+Betulin（50μM）
	列 C vs. 列 D	-0.3233	-0.5084 到 -0.1383	是	**	<0.01	C-D	C=IL-1β（10ng/ml）+Betulin（50μM）+SNPP- IX(40μM）
Fig8.E	TNF-α
	IL-1β（10ng/ml）	-	+	+	+
	Betulin（50μM）	-	-	+	+
	SNPP-IX（40μM）	-	-	-	+
		16	249	65	98
		12	239	58	86
		20	235	49	79
	Tukey 多重比较	均值差异.	95.00% CI的差异.	重大	摘要	调整后的 P 值		A=Control
	列 A vs. 列 B	-225	-244.6 到 -205.4	是	**	<0.01	A-B	B=IL-1β（10ng/ml）
	列 B vs. 列 C	183.7	164.1 到 203.3	是	**	<0.01	B-C	C=IL-1β（10ng/ml）+Betulin（50μM）
	列 C vs. 列 D	-30.33	-49.93 到 -10.74	是	**	<0.01	C-D	C=IL-1β（10ng/ml）+Betulin（50μM）+SNPP- IX(40μM）
	IL-6
	IL-1β（10ng/ml）	-	+	+	+
	Betulin（50μM）	-	-	+	+
	SNPP-IX（40μM）	-	-	-	+
		30	283	62	95
		25	270	55	89
		20	261	43	81
	Tukey 多重比较	均值差异.	95.00% CI的差异.	重大	摘要	调整后的 P 值		A=Control
	列 A vs. 列 B	-246.3	-268.6 到 -224.1	是	**	<0.01	A-B	B=IL-1β（10ng/ml）
	列 B vs. 列 C	218	195.8 到 240.2	是	**	<0.01	B-C	C=IL-1β（10ng/ml）+Betulin（50μM）
	列 C vs. 列 D	-35	-57.23 到 -12.77	是	**	<0.01	C-D	C=IL-1β（10ng/ml）+Betulin（50μM）+SNPP- IX(40μM）
	PGE2
	IL-1β（10ng/ml）	-	+	+	+
	Betulin（50μM）	-	-	+	+
	SNPP-IX（40μM）	-	-	-	+
		44	1530	191	630
		35	1480	160	550
		31	1390	140	480
	Tukey 多重比较	均值差异.	95.00% CI的差异.	重大	摘要	调整后的 P 值		A=Control
	列 A vs. 列 B	-1430	-1569 到 -1291	是	**	<0.01	A-B	B=IL-1β（10ng/ml）
	列 B vs. 列 C	1303	1164 到 1442	是	**	<0.01	B-C	C=IL-1β（10ng/ml）+Betulin（50μM）
	列 C vs. 列 D	-389.7	-529.1 到 -250.3	是	**	<0.01	C-D	C=IL-1β（10ng/ml）+Betulin（50μM）+SNPP- IX(40μM）
	Nitritr oxide
	IL-1β（10ng/ml）	-	+	+	+
	Betulin（50μM）	-	-	+	+
	SNPP-IX（40μM）	-	-	-	+
		11	167	35	68
		8	158	26	60
		6	145	21	55
	Tukey 多重比较	均值差异.	95.00% CI的差异.	重大	摘要	调整后的 P 值		A=Control
	列 A vs. 列 B	-148.3	-167.8 到 -128.9	是	**	<0.01	A-B	B=IL-1β（10ng/ml）
	列 B vs. 列 C	129.3	109.9 到 148.8	是	**	<0.01	B-C	C=IL-1β（10ng/ml）+Betulin（50μM）
	列 C vs. 列 D	-33.67	-53.15 到 -14.19	是	**	<0.01	C-D	C=IL-1β（10ng/ml）+Betulin（50μM）+SNPP- IX(40μM）
