# Supplementary material for: Betulin Alleviates the Inflammatory Response in Mouse Chondrocytes and Ameliorates Osteoarthritis via AKT/Nrf2/HO-1/NF-κB Axis
Source: Front Pharmacol. 2021 Oct 13;12:754038. doi: 10.3389/fphar.2021.754038 (PMC8548689; doi:10.3389/fphar.2021.754038)
Supplement: Supplementary file 1 [file DataSheet1.zip › figure9/figure9.xlsx]

## Sheet: Sheet1
Fig9.B	OARSI
		Sham	DMM	DMM+Betulin
		1.12	11.5	6.2
		1	10	5.5
		0.95	9.5	5.2
		0.99	8.5	4.9
		1.05	7.9	6.5
	Tukey 多重比较	均值差异.	95.00% CI的差异.	重大	摘要	调整后的 P 值		A=Sham
	列 A vs. 列 B	-8.458	-9.970 到 -6.946	是	**	<0.01	A-B	B=DMM
	列 B vs. 列 C	3.82	2.308 到 5.332	是	**	<0.01	B-C	C=DMM+Betulin
Fig9.D	Nrf2 positive cells per section
		Sham	DMM	DMM+Betulin
		8.5	16	31
		10	17	29
		9	15	24
		9	12	26
		10	10	27
	Tukey 多重比较	均值差异.	95.00% CI的差异.	重大	摘要	调整后的 P 值		A=Sham
	列 A vs. 列 B	-4.7	-8.627 到 -0.7730	是	*	<0.05	A-B	B=DMM
	列 B vs. 列 C	-13.4	-17.33 到 -9.473	是	**	<0.01	B-C	C=DMM+Betulin
Fig9.F	P-AKT positive cells per section
		Sham	DMM	DMM+Betulin
		9.5	16	26
		10	14	27
		9	13	25
		8	11	22
		10	10	24
	Tukey 多重比较	均值差异.	95.00% CI的差异.	重大	摘要	调整后的 P 值		A=Sham
	列 A vs. 列 B	-3.5	-6.596 到 -0.4041	是	*	<0.05	A-B	B=DMM
	列 B vs. 列 C	-12	-15.10 到 -8.904	是	**	<0.01	B-C	C=DMM+Betulin
Fig9.G	IL-6 positive cells per section
		Sham	DMM	DMM+Betulin
		11	27	15
		10	27	16
		9	28	17
		10	32	18
		11	30	19
	Tukey 多重比较	均值差异.	95.00% CI的差异.	重大	摘要	调整后的 P 值		A=Sham
	列 A vs. 列 B	-18.6	-21.34 到 -15.86	是	**	<0.01	A-B	B=DMM
	列 B vs. 列 C	11.8	9.062 到 14.54	是	**	<0.01	B-C	C=DMM+Betulin
Fig9.G	TNF-a positive cells per section
		Sham	DMM	DMM+Betulin
		8	29	17
		9	30	17
		10	32	19
		10	33	20
		11	34	21
	Tukey 多重比较	均值差异.	95.00% CI的差异.	重大	摘要	调整后的 P 值		A=Sham
	列 A vs. 列 B	-22	-24.89 到 -19.11	是	**	<0.01	A-B	B=DMM
	列 B vs. 列 C	12.8	9.910 到 15.69	是	**	<0.01	B-C	C=DMM+Betulin
